# Supplementary material for: Gut Microbiome of Indonesian Adults Associated with Obesity and Type 2 Diabetes: A Cross-Sectional Study in an Asian City, Yogyakarta
Source: Microorganisms. 2021 Apr 22;9(5):897. doi: 10.3390/microorganisms9050897 (PMC8147061; doi:10.3390/microorganisms9050897)
Supplement: Supplementary file 1 [file microorganisms-09-00897-s001.zip]

Archive with 3 entries (3 files):
- Indonesia_SupFig_Microorganisms.pdf
- Indo_supplementary tables.xlsx
- Supplementary Methods_Microorganisms.pdf
